# Supplementary material for: Comparison of Treatment Outcomes Between First-Line Chemotherapy With or Without Bevacizumab for Advanced Ovarian Clear Cell Carcinoma (Tohoku Gynecologic Cancer Unit: TGCU-RS001A Study)
Source: Cancers (Basel). 2024 Nov 12;16(22):3801. doi: 10.3390/cancers16223801 (PMC11593229; doi:10.3390/cancers16223801)
Supplement: Supplementary file 1 [file cancers-16-03801-s001.zip]

Archive with 1 entries (1 files):
- cancers-3283190-supplementary.pdf
